# Supplementary material for: The structural basis of promiscuity in small multidrug resistance transporters
Source: Nat Commun. 2020 Nov 27;11:6064. doi: 10.1038/s41467-020-19820-8 (PMC7695847; doi:10.1038/s41467-020-19820-8)
Supplement: Supplementary file 4 — Source data [file 41467_2020_19820_MOESM4_ESM.xlsx]

## Sheet: 2a
		T (min)									T (min)
		0.5	1	3	5	10					1	3	10	20	30
Gdx-Clo CPM	Gdm A	5138	7455	11072	12994	15572			EmrE CPM	Gdm A	779	816	1053	1241
	Gdm B	5640	7971	11482	12290	14416				Gdm B	713	908	1288	1223
	Gdm C	4564	6184	9570	10759	12523				Gdm C	796	1023	1026	1223
	Agmatine A	1038	1238	1001	1265	889				Agmatine A	298	430	871	1161
	Agmatine B	1031	1132	1412	1391	1382				Agmatine B	271	424	847	1090
	Agmatine C	1182	1251	1124	1303	1152				Agmatine C	304	544	792	1122
	Methyl viologen A	1135	1147	1229	1235	1466				Methyl viologen A	450	1016	2113		4816
	Methyl viologen B	849	1063	1260	1318	1242				Methyl viologen B	449	1075	2412		5021
	Methyl viologen C	789	853	856	1007	1073				Methyl viologen C	551	1141	2624		5462

## Sheet: 2c
Gdx-Clo
Normalization of currents
	Gdm	-3411.3	-3953.3
	Tetramethylammonium	-74.981	-462.618
	Gdm	-1844.83	-1864.89
	PheGdm	-923.072	-733.008
	Gdm	-1538.76	-1669.45
	Tetramethylammonium	-275.2	-19.747
	PheGdm	-1270.58	-514.415
	Gdm	-5286.34	-4636.92
	EtGdm	-2542.99
	Gdm	-2354.03
	Tetramethylammonium	-141.018	-153.723
	Gdm	-2722.44	-2431.64
	AminoGdm	-2266.98	-2196.63
	TetramethylGdm	-239.7	-154.293
	Gdm	-1752.55
	MeGdm	-1919	-2327.37
	Metformin	-129.698	-61.297
	Agmatine	-175.93
	Arginine	-20.994	-64.999
	Gdm	-4381.61	-5765.04
	MeGdm	-5101.01	-4422.28
	EtGdm	-2940.25	-2725.2
	Gdm	-3146.42
	1,3-DiaminoGdm	-1734.34	-1891.27
	AminoGdm	-2832.26	-2585.57
	Metformin	-190.436	-152.004
	Arginine	-49.962	-50.747
	Agmatine	-103.107	-117.754
	Gdm	-2669.36
	Tetramethylammonium	-215.435	-138.133
	Gdm	-2857.44
	TetramethylGdm	-159.05	-89.447
	Gdm	-1413.25	-1413.36
	1,3-DimethylGdm	-1117.66	-1456.76
	AminoGdm	-1669.17	-1661.12
	Gdm	-5036.73	-6968.15
	1,3-DimethylGdm	-3832.66	-2647.35
	Gdm	-1935.64	-1770.66
	AminoGdm	-2082.19	-1151.26
	Agmatine	-101.562	-68.441
	Arginine	-118.339	-120.986
	Gdm	-1564.94	-1497.05
	1,3-DiaminoGdm	-802.477	-936.592
	Gdm	-1588.17	-2117.3
	MeGdm	-1987.37	-2056.28
	EtGdm	-1321.97	-1801.95	-1519.61
	Gdm	-3319.3	-4228.05
	Metformin	-168.226
	Tetramethylammonium	-58.428	-59.474
	Gdm	-4048.91	-4719.01
	PheGdm	-1478.31	-1730.83
	1,1-DimethylGdm	-1111.68	-864.418
	Gdm	-3760.96	-4959.79	-5367.34
	PheGdm	-2506.98	-2726.39	-2724.63
	1,1-DimethylGdm	-1186.29	-1056.12	-1106.08
	Gdm	-7465.44	-8617.25	-4769.16
	1,1-DimethylGdm	-859.952	-744.506	-987.703
	PheGdm	-2048.89	-2364.36	-1901.69
	Gdm	-9485.85	-9773.88
	1,3-DiaminoGdm	-738.732	-621.93
	1,3-DimethylGdm	-3696.83	-2831.92
EmrE
Normalization of currents
	PheGdm	-217.499
	Arginine	-5.829	-5.436
	Agmatine	-25.969	-7.225
	PheGdm	-141.59
	1,3-DimethylGdm	-86.892
	Metformin	-75.74
	Tetramethylammonium	-516.132
	PheGdm	-1696.63	-1919.84
	1,3-DimethylGdm	-929.675
	TetramethylGdm	-2225.2	-2005.33
	PheGdm	-7382.64
	Gdm	-144.435
	1,1-DimethylGdm	-6694.22
	Agmatine	-405.131
	Metformin	-1450.47
	EtGdm	-5023.15
	Arginine	-219.811
	MeGdm	-1232.98
	PheGdm	-1405.38	-770.114	-959.801
	1,3-DimethylGdm	-1124.92	-1046.72
	1,3-DiaminoGdm	-1191.51	-1675.72
	PheGdm	-2071.31	-1324.57
	1,3-DimethylGdm	-1507.6
	PheGdm	-2452.51	-1554.42
	1,3-DimethylGdm	-1821.58
	PheGdm	-9173.48
	Gdm	-45.56
	Agmatine	-255.107
	1,1-DimethylGdm	-6927.36
	Metformin	-1414.88
	EtGdm	-7640.08
	Gdm	-94.683
	Arginine	-172.549
	MeGdm	-1355.17
	PheGdm	-167.987
	Tetramethylammonium	-549.002
	1,3-DimethylGdm	-93.424
	Metformin	-76.421
	PheGdm	-2125.39
	MeGdm	-323.261
	EtGdm	-1586.15
	AminoGdm	-563.082
	1,1-DimethylGdm	-1514.06
	PheGdm	-615.016	-475.562
	AminoGdm	-266.353	-348.989
	Gdm	-84.152
	PheGdm	-443.376	-457.252
	AminoGdm	-112.751	-294.248
	PheGdm	-859.306
	AminoGdm	-114.371	-201.172
	PheGdm	-2315.53	-4136.97
	TetramethylGdm	-2840.46	-3206.57
	PheGdm	-609.153	-550.736
	1,3-DiaminoGdm	-446.851	-537.637
	PheGdm	-25.961	-18.58
	TetramethylAmmonium	-30.224	-46.301
	TetramethylGdm	-28.48
	PheGdm	-1642.29	-1208.24
	1,3-DiaminoGdm	-1418.87

## Sheet: 4b
		CPM at T=10 min				Fractional uptake at T=10 min
	WT A	16790				1	2	3
	WT B	17331			WT	0.987713	1.02151	0.990774
	WT C	16839			W16G	0.458525	0.460212	0.478518
					S42A	0.457838	0.45309	0.453339
	W16G A	8320			Y59F	0.0919049	0.0959035	0.083158
	W16G B	8347			Y62F	0.0756607	0.0669763	0.0711623
	W16G C	8640
	S42A A	8309
	S42A B	8233
	S42A C	8237
	Y59F A	2452
	Y59F B	2516
	Y59F C	2312
	Y62F A	2192
	Y62F B	2053
	Y62F C	2120

## Sheet: SI 4
T (sec)	Empty TPP	Empty EtBr
0	-0.00335912	-0.0208643
0.001	-0.0109953	0.00458949
0.002	-0.00463181	-0.00813741
0.003	-0.00717719	-0.0463181
0.004	0.00300433	-0.00813741
0.005	0.00809509	0.0173164
0.006	-0.00463181	-0.0208643
0.007	0.00554971	0.0173164
0.008	0.00554971	-0.00813741
0.009	-0.000813741	0.00458949
0.01	-0.0059045	0.0173164
0.011	0.00936778	-0.0335912
0.012	0.0106405	-0.00813741
0.013	0.0335489	-0.00813741
0.014	0.0157312	-0.0335912
0.015	0.00936778	0.00458949
0.016	0.0246401	-0.0335912
0.017	0.0297308	-0.00813741
0.018	0.00936778	0.00458949
0.019	0.0195493	-0.0717719
0.02	0.00809509	0.00458949
0.021	0.0220947	0.00458949
0.022	0.00554971	-0.0208643
0.023	0.00936778	0.00458949
0.024	0.00554971	0.0173164
0.025	-0.00463181	-0.0335912
0.026	-0.000813741	-0.00813741
0.027	-0.00208643	0.0300433
0.028	-0.000813741	-0.0335912
0.029	0.000458949	0.0173164
0.03	0.000458949	-0.00813741
0.031	-0.0122679	-0.0335912
0.032	-0.00208643	-0.0208643
0.033	-0.0059045	-0.00813741
0.034	-0.00972257	-0.0335912
0.035	-0.00972257	0.0300433
0.036	-0.0148133	0.00458949
0.037	-0.00844988	-0.0463181
0.038	-0.0288129	-0.0208643
0.039	-0.0173587	0.0300433
0.04	-0.032631	-0.0463181
0.041	-0.032631	0.00458949
0.042	-0.0339037	0.0427702
0.043	-0.0249948	-0.0208643
0.044	-0.0275402	-0.0208643
0.045	-0.0339037	0.0300433
0.046	-0.0122679	0.0173164
0.047	-0.0059045	-0.0335912
0.048	-0.0224495	0.0300433
0.049	-0.00972257	0.0173164
0.05	-0.0288129	-0.0335912
0.051	-0.0122679	0.0173164
0.052	-0.0059045	-0.00813741
0.053	-0.0339037	-0.0463181
0.054	-0.0148133	0.0300433
0.055	-0.0109953	0.0173164
0.056	-0.0122679	-0.0208643
0.057	-0.0135406	0.0173164
0.058	-0.000813741	-0.00813741
0.059	-0.0122679	-0.00813741
0.06	-0.0148133	0.0173164
0.061	-0.0148133	-0.0208643
0.062	-0.0249948	-0.0208643
0.063	-0.0237222	0.0300433
0.064	-0.0224495	-0.0208643
0.065	-0.0122679	-0.00813741
0.066	0.000458949	-0.00813741
0.067	-0.0224495	-0.0208643
0.068	-0.016086	0.0300433
0.069	-0.016086	-0.00813741
0.07	-0.00208643	0.00458949
0.071	-0.0300856	0.0300433
0.072	-0.0199041	-0.0335912
0.073	-0.0173587	-0.00813741
0.074	-0.0122679	0.0173164
0.075	-0.016086	-0.0335912
0.076	-0.0199041	-0.00813741
0.077	-0.00335912	-0.00813741
0.078	-0.0173587	-0.0335912
0.079	-0.0122679	-0.00813741
0.08	-0.000813741	0.0173164
0.081	-0.00972257	-0.0208643
0.082	-0.0148133	0.0173164
0.083	-0.00717719	-0.0208643
0.084	-0.0059045	0.00458949
0.085	-0.0148133	0.0173164
0.086	-0.00463181	-0.00813741
0.087	-0.0109953	-0.00813741
0.088	-0.00972257	-0.00813741
0.089	-0.0059045	-0.0208643
0.09	0.00809509	0.0300433
0.091	0.0220947	0.00458949
0.092	0.0157312	-0.00813741
0.093	0.0195493	0.00458949
0.094	0.041185	-0.0335912
0.095	0.0424577	-0.0208643
0.096	0.0348216	-0.00813741
0.097	0.0322762	-0.0208643
0.098	0.0271854	-0.00813741
0.099	0.0182766	-0.00813741
0.1	0.0259127	-0.00813741
0.101	0.00554971	0.0300433
0.102	-0.00717719	-0.00813741
0.103	-0.0122679	-0.0335912
0.104	0.00173164	0.0300433
0.105	-0.0173587	0.0173164
0.106	-0.0148133	0.00458949
0.107	-0.0122679	0.0173164
0.108	-0.0186314	-0.00813741
0.109	-0.000813741	0.00458949
0.11	-0.00844988	0.0173164
0.111	0.0157312	-0.0208643
0.112	-0.0122679	0.00458949
0.113	-0.000813741	0.0427702
0.114	-0.00335912	-0.0208643
0.115	-0.0135406	-0.0208643
0.116	-0.0211768	0.0300433
0.117	-0.0059045	-0.0208643
0.118	-0.00844988	0.0173164
0.119	-0.0288129	0.0300433
0.12	-0.0186314	-0.0463181
0.121	-0.0275402	-0.0208643
0.122	-0.0199041	-0.00813741
0.123	-0.0211768	-0.0335912
0.124	-0.016086	0.0173164
0.125	-0.0275402	0.0427702
0.126	-0.0224495	-0.0335912
0.127	-0.00208643	0.00458949
0.128	-0.0135406	0.0300433
0.129	-0.0186314	-0.0335912
0.13	-0.032631	-0.0208643
0.131	-0.00208643	0.0427702
0.132	-0.0173587	-0.0208643
0.133	-0.016086	-0.0208643
0.134	-0.0173587	0.00458949
0.135	-0.0249948	-0.0335912
0.136	-0.00717719	-0.00813741
0.137	-0.00463181	0.0300433
0.138	-0.0173587	-0.0335912
0.139	-0.0211768	-0.00813741
0.14	-0.0237222	0.0300433
0.141	-0.00844988	-0.0335912
0.142	-0.0109953	-0.00813741
0.143	-0.0135406	0.0173164
0.144	-0.0135406	-0.0335912
0.145	-0.0186314	0.00458949
0.146	-0.0135406	0.0173164
0.147	-0.0173587	-0.0208643
0.148	-0.0186314	-0.0208643
0.149	-0.00844988	0.0300433
0.15	-0.0224495	-0.0335912
0.151	-0.0237222	-0.00813741
0.152	-0.00844988	0.00458949
0.153	-0.0199041	-0.0208643
0.154	-0.0313583	0.0173164
0.155	-0.016086	-0.0208643
0.156	-0.0173587	-0.00813741
0.157	-0.0199041	0.0173164
0.158	-0.0211768	-0.00813741
0.159	-0.00208643	-0.0208643
0.16	-0.00972257	0.0300433
0.161	-0.0148133	0.0173164
0.162	0.000458949	-0.0208643
0.163	-0.0186314	0.0173164
0.164	-0.0173587	0.0173164
0.165	-0.0135406	0.00458949
0.166	-0.0109953	0.0300433
0.167	-0.0249948	0.0173164
0.168	-0.0148133	0.00458949
0.169	-0.016086	0.0300433
0.17	-0.0199041	0.00458949
0.171	-0.0109953	0.00458949
0.172	-0.0173587	0.0300433
0.173	-0.00335912	-0.0208643
0.174	-0.00717719	-0.00813741
0.175	-0.0199041	0.0300433
0.176	-0.00208643	-0.0208643
0.177	0.00554971	0.00458949
0.178	-0.00335912	-0.00813741
0.179	-0.00717719	-0.0463181
0.18	0.00936778	0.0173164
0.181	-0.0135406	0.0427702
0.182	-0.0135406	-0.0208643
0.183	0.00427702	0.0173164
0.184	0.00554971	0.0173164
0.185	0.00809509	-0.0335912
0.186	-0.000813741	-0.00813741
0.187	-0.00717719	-0.0208643
0.188	-0.00335912	-0.0208643
0.189	0.00809509	0.0300433
0.19	0.0068224	-0.0208643
0.191	-0.00208643	0.00458949
0.192	-0.00844988	0.0300433
0.193	-0.0135406	-0.0208643
0.194	-0.00972257	-0.00813741
0.195	0.00936778	-0.0208643
0.196	-0.0122679	0.00458949
0.197	0.00173164	0.0300433
0.198	0.000458949	0.00458949
0.199	0.000458949	-0.00813741
0.2	-0.000813741	0.0300433
0.201	-0.0135406	-0.0208643
0.202	-0.00208643	-0.00813741
0.203	-0.00208643	0.0173164
0.204	-0.00208643	-0.0208643
0.205	0.00936778	0.0300433
0.206	-0.00844988	-0.00813741
0.207	-0.0148133	0.00458949
0.208	-0.0059045	0.0300433
0.209	-0.0059045	0.0173164
0.21	-0.0109953	-0.0208643
0.211	0.00554971	0.0300433
0.212	-0.0059045	0.00458949
0.213	-0.00335912	0.00458949
0.214	0.0144585	0.0173164
0.215	0.00300433	-0.0208643
0.216	-0.0186314	0.00458949
0.217	-0.00972257	0.0427702
0.218	0.00300433	-0.0208643
0.219	0.00300433	-0.00813741
0.22	0.00809509	0.0427702
0.221	-0.0135406	-0.0208643
0.222	-0.000813741	0.00458949
0.223	-0.00335912	0.0300433
0.224	0.00173164	-0.0463181
0.225	-0.00208643	-0.0208643
0.226	0.0220947	0.0427702
0.227	0.00936778	-0.0463181
0.228	-0.00208643	0.0427702
0.229	0.00809509	0.00458949
0.23	-0.00335912	-0.0208643
0.231	-0.000813741	0.0300433
0.232	0.0119132	-0.0208643
0.233	0.0106405	-0.00813741
0.234	-0.0059045	0.0427702
0.235	0.00936778	-0.0208643
0.236	0.0068224	0.0173164
0.237	0.00554971	0.0173164
0.238	0.00300433	-0.0208643
0.239	0.00809509	0.0173164
0.24	0.00300433	-0.00813741
0.241	0.00809509	-0.0463181
0.242	-0.0109953	-0.00813741
0.243	0.0170039	0.00458949
0.244	-0.000813741	0.00458949
0.245	0.00554971	0.0300433
0.246	0.00809509	-0.00813741
0.247	-0.00335912	-0.00813741
0.248	-0.00208643	0.0300433
0.249	0.0195493	-0.00813741
0.25	0.00809509	-0.0463181
0.251	0.00427702	-0.00813741
0.252	0.0119132	-0.00813741
0.253	0.00809509	-0.00813741
0.254	0.0068224	0.0300433
0.255	0.0068224	-0.00813741
0.256	0.00809509	-0.0208643
0.257	0.0195493	0.0300433
0.258	-0.00208643	0.0173164
0.259	0.00173164	-0.0335912
0.26	0.00173164	0.0173164
0.261	0.0220947	-0.00813741
0.262	-0.0122679	0.00458949
0.263	-0.00208643	0.0300433
0.264	0.00300433	-0.00813741
0.265	0.0119132	0.00458949
0.266	0.00809509	0.0300433
0.267	0.000458949	-0.0208643
0.268	0.00427702	-0.00813741
0.269	0.00427702	0.0300433
0.27	0.0220947	-0.0208643
0.271	-0.00208643	0.00458949
0.272	0.0119132	0.0173164
0.273	-0.00208643	-0.0208643
0.274	0.0068224	0.0300433
0.275	0.0131859	0.00458949
0.276	0.00554971	0.00458949
0.277	0.0068224	0.0173164
0.278	0.0119132	-0.0335912
0.279	0.000458949	-0.0208643
0.28	-0.00208643	-0.00813741
0.281	0.00300433	-0.0463181
0.282	0.00300433	0.0300433
0.283	0.0131859	0.00458949
0.284	0.0131859	0.00458949
0.285	0.00554971	0.0300433
0.286	0.00936778	-0.0335912
0.287	0.00173164	0.00458949
0.288	0.0233674	-0.00813741
0.289	0.0157312	-0.0463181
0.29	-0.00208643	-0.0208643
0.291	0.00173164	-0.0208643
0.292	0.0157312	-0.0208643
0.293	0.00936778	0.0173164
0.294	0.00554971	-0.00813741
0.295	0.000458949	0.00458949
0.296	0.00427702	0.0173164
0.297	0.00554971	-0.0208643
0.298	0.00427702	0.0173164
0.299	0.020822	0.00458949
0.3	-0.00844988	-0.0208643
0.301	0.00173164	0.0300433
0.302	0.0119132	0.0173164
0.303	-0.000813741	-0.0208643
0.304	0.0157312	0.0427702
0.305	0.0144585	0.00458949
0.306	0.000458949	-0.00813741
0.307	-0.0122679	0.0300433
0.308	0.0144585	-0.0335912
0.309	0.000458949	-0.0208643
0.31	-0.000813741	0.0173164
0.311	0.00173164	-0.0208643
0.312	0.00173164	-0.0208643
0.313	0.0144585	-0.0208643
0.314	0.0322762	-0.0463181
0.315	0.0233674	-0.00813741
0.316	0.0462758	-0.0208643
0.317	0.0462758	-0.0208643
0.318	0.0590027	0.00458949
0.319	0.0424577	-0.0208643
0.32	0.0437304	-0.0208643
0.321	0.0399123	0.0300433
0.322	0.0360943	-0.0335912
0.323	0.0195493	-0.00813741
0.324	0.0513665	0.00458949
0.325	0.274087	-0.0335912
0.326	0.694075	-0.00813741
0.327	1.19552	-0.0208643
0.328	1.64732	-0.0844988
0.329	1.96804	0.0300433
0.33	2.16021	0.0300433
0.331	2.2073	0.144585
0.332	2.17167	0.220947
0.333	2.11312	0.195493
0.334	2.06222	0.310035
0.335	1.98967	0.437304
0.336	1.92095	0.539119
0.337	1.85731	0.640934
0.338	1.81786	0.704569
0.339	1.80004	0.742749
0.34	1.78731	0.870019
0.341	1.73895	0.857292
0.342	1.73386	0.844565
0.343	1.72877	0.908199
0.344	1.70714	0.806384
0.345	1.66132	0.717296
0.346	1.63459	0.602754
0.347	1.59769	0.539119
0.348	1.55187	0.526392
0.349	1.51496	0.424577
0.35	1.45387	0.373669
0.351	1.37751	0.386396
0.352	1.28079	0.284581
0.353	1.18406	0.259127
0.354	1.10006	0.220947
0.355	1.00588	0.170039
0.356	0.893887	0.157312
0.357	0.798435	0.157312
0.358	0.715711	0.068224
0.359	0.616441	0.131858
0.36	0.517171	0.0936778
0.361	0.428083	0.0300433
0.362	0.356812	0.0427702
0.363	0.277905	0.0554971
0.364	0.187544	-0.00813741
0.365	0.108638	0.00458949
0.366	0.0348216	0.00458949
0.367	-0.0300856	-0.059045
0.368	-0.116628	-0.0208643
0.369	-0.166263	-0.059045
0.37	-0.215898	-0.0844988
0.371	0.425537	0.00458949
0.372	6.85135	-0.0463181
0.373	9.11037	-0.0717719
0.374	9.11419	-0.0463181
0.375	9.11037	-0.0844988
0.376	9.10783	-0.0463181
0.377	9.11164	0.5773
0.378	9.11164	2.21907
0.379	9.1091	4.33173
0.38	9.11292	5.46443
0.381	9.11419	5.4517
0.382	9.11164	4.9299
0.383	9.11037	4.22992
0.384	9.11164	3.54267
0.385	8.31112	2.98268
0.386	6.55863	2.4227
0.387	4.95631	1.97726
0.388	3.5589	1.59545
0.389	2.39948	1.20092
0.39	1.44242	0.870019
0.391	0.760255	0.640934
0.392	0.349176	0.335489
0.393	0.148091	0.157312
0.394	-0.142082	-0.00813741
0.395	-0.609159	-0.16086
0.396	-1.11315	-0.224495
0.397	-1.56877	-0.313583
0.398	-1.92639	-0.351764
0.399	-2.07912	-0.275402
0.4	-2.01675	-0.351764
0.401	-1.76476	-0.440852
0.402	-1.53822	-0.428125
0.403	-1.28496	-0.49176
0.404	-1.12587	-0.479033
0.405	-1.09405	-0.428125
0.406	-1.15005	-0.428125
0.407	-1.2595	-0.36449
0.408	-1.36641	-0.313583
0.409	-1.58277	-0.339037
0.41	-1.79658	-0.32631
0.411	-2.05366	-0.313583
0.412	-2.32729	-0.339037
0.413	-2.58819	-0.288129
0.414	-2.83255	-0.32631
0.415	-3.04127	-0.339037
0.416	-3.22708	-0.351764
0.417	-3.40144	-0.377217
0.418	-3.56053	-0.440852
0.419	-3.68143	-0.402671
0.42	-3.75907	-0.440852
0.421	-3.85579	-0.49176
0.422	-3.91179	-0.479033
0.423	-3.9627	-0.517213
0.424	-4.00088	-0.52994
0.425	-4.01615	-0.517213
0.426	-4.03015	-0.555394
0.427	-4.03651	-0.542667
0.428	-4.03397	-0.568121
0.429	-3.9996	-0.580848
0.43	-3.96906	-0.568121
0.431	-3.93979	-0.542667
0.432	-3.90288	-0.593575
0.433	-3.85324	-0.580848
0.434	-3.7947	-0.542667
0.435	-3.75779	-0.580848
0.436	-3.69543	-0.555394
0.437	-3.63943	-0.504486
0.438	-3.57453	-0.517213
0.439	-3.51471	-0.568121
0.44	-3.4498	-0.517213
0.441	-3.3938	-0.517213
0.442	-3.34162	-0.52994
0.443	-3.30217	-0.453579
0.444	-3.2169	-0.49176
0.445	-3.17108	-0.52994
0.446	-3.10236	-0.453579
0.447	-3.06927	-0.517213
0.448	-3.02091	-0.517213
0.449	-2.94964	-0.440852
0.45	-2.90891	-0.453579
0.451	-2.85037	-0.479033
0.452	-2.80073	-0.440852
0.453	-2.76891	-0.440852
0.454	-2.73328	-0.428125
0.455	-2.67601	-0.415398
0.456	-2.62637	-0.479033
0.457	-2.57419	-0.428125
0.458	-2.52965	-0.428125
0.459	-2.49529	-0.428125
0.46	-2.44183	-0.440852
0.461	-2.41765	-0.36449
0.462	-2.38074	-0.428125
0.463	-2.32984	-0.415398
0.464	-2.30565	-0.351764
0.465	-2.26875	-0.36449
0.466	-2.23693	-0.351764
0.467	-2.19238	-0.32631
0.468	-2.15166	-0.339037
0.469	-2.11602	-0.32631
0.47	-2.09057	-0.313583
0.471	-2.05366	-0.32631
0.472	-2.02057	-0.339037
0.473	-1.99385	-0.300856
0.474	-1.95694	-0.313583
0.475	-1.9213	-0.288129
0.476	-1.87549	-0.249948
0.477	-1.84621	-0.300856
0.478	-1.82076	-0.288129
0.479	-1.79149	-0.275402
0.48	-1.76858	-0.313583
0.481	-1.72658	-0.275402
0.482	-1.7024	-0.249948
0.483	-1.67313	-0.313583
0.484	-1.65149	-0.249948
0.485	-1.62222	-0.262675
0.486	-1.57131	-0.300856
0.487	-1.5764	-0.224495
0.488	-1.53313	-0.262675
0.489	-1.52168	-0.275402
0.49	-1.51022	-0.249948
0.491	-1.47332	-0.32631
0.492	-1.46695	-0.275402
0.493	-1.43386	-0.237222
0.494	-1.41223	-0.288129
0.495	-1.3995	-0.249948
0.496	-1.39695	-0.224495
0.497	-1.37277	-0.275402
0.498	-1.36641	-0.224495
0.499	-1.33205	-0.211768
0.5	-1.3155	-0.249948
0.501	-1.28878	-0.224495
0.502	-1.25441	-0.199041
0.503	-1.2226	-0.237222
0.504	-1.19587	-0.186314
0.505	-1.16278	-0.211768
0.506	-1.14751	-0.249948
0.507	-1.12078	-0.16086
0.508	-1.09278	-0.199041
0.509	-1.06096	-0.237222
0.51	-1.03806	-0.148133
0.511	-1.00242	-0.173587
0.512	-0.989694	-0.173587
0.513	-0.975694	-0.135406
0.514	-0.947695	-0.173587
0.515	-0.914605	-0.300856
0.516	-0.909514	-0.36449
0.517	-0.894242	-0.428125
0.518	-0.880242	-0.49176
0.519	-0.848425	-0.402671
0.52	-0.817881	-0.36449
0.521	-0.796245	-0.351764
0.522	-0.763155	-0.275402
0.523	-0.752973	-0.237222
0.524	-0.733883	-0.224495
0.525	-0.69443	-0.173587
0.526	-0.667703	-0.16086
0.527	-0.638431	-0.173587
0.528	-0.611705	-0.16086
0.529	-0.593887	-0.173587
0.53	-0.559524	-0.186314
0.531	-0.536616	-0.122679
0.532	-0.506072	-0.135406
0.533	-0.500981	-0.135406
0.534	-0.475527	-0.0972257
0.535	-0.438619	-0.122679
0.536	-0.41062	-0.135406
0.537	-0.400438	-0.0972257
0.538	-0.376257	-0.109953
0.539	-0.355894	-0.135406
0.54	-0.353349	-0.122679
0.541	-0.33044	-0.0972257
0.542	-0.316441	-0.122679
0.543	-0.262988	-0.0844988
0.544	-0.252806	-0.0717719
0.545	-0.234989	-0.122679
0.546	-0.237534	-0.0717719
0.547	-0.223534	-0.0717719
0.548	-0.199353	-0.122679
0.549	-0.170081	-0.0844988
0.55	-0.1739	-0.0717719
0.551	-0.185354	-0.109953
0.552	-0.186626	-0.0717719
0.553	-0.176445	-0.059045
0.554	-0.199353	-0.0972257
0.555	-0.186626	-0.0717719
0.556	-0.194263	-0.0717719
0.557	-0.19299	-0.0844988
0.558	-0.201899	-0.0717719
0.559	-0.210808	-0.0463181
0.56	-0.204444	-0.059045
0.561	-0.22608	-0.0208643
0.562	-0.243897	-0.0463181
0.563	-0.241352	-0.0844988
0.564	-0.237534	-0.0208643
0.565	-0.261715	-0.059045
0.566	-0.269351	-0.0844988
0.567	-0.273169	-0.0463181
0.568	-0.287169	-0.0717719
0.569	-0.266806	-0.0717719
0.57	-0.279533	-0.059045
0.571	-0.313895	-0.0463181
0.572	-0.306259	-0.0972257
0.573	-0.312623	-0.0717719
0.574	-0.299896	-0.0717719
0.575	-0.298623	-0.0717719
0.576	-0.313895	-0.0717719
0.577	-0.303714	-0.0717719
0.578	-0.313895	-0.0972257
0.579	-0.296078	-0.0717719
0.58	-0.302441	-0.0463181
0.581	-0.312623	-0.0972257
0.582	-0.302441	-0.0717719
0.583	-0.31135	-0.059045
0.584	-0.304987	-0.0972257
0.585	-0.306259	-0.0717719
0.586	-0.318986	-0.0844988
0.587	-0.313895	-0.109953
0.588	-0.327895	-0.0717719
0.589	-0.346985	-0.0717719
0.59	-0.332986	-0.109953
0.591	-0.322804	-0.0717719
0.592	-0.33044	-0.0844988
0.593	-0.332986	-0.0972257
0.594	-0.343167	-0.0463181
0.595	-0.338077	-0.0844988
0.596	-0.327895	-0.0844988
0.597	-0.329168	-0.0463181
0.598	-0.334258	-0.0844988
0.599	-0.354621	-0.0972257
0.6	-0.346985	-0.0844988
0.601	-0.345713	-0.122679
0.602	-0.349531	-0.0844988
0.603	-0.341895	-0.059045
0.604	-0.349531	-0.122679
0.605	-0.346985	-0.0844988
0.606	-0.353349	-0.0717719
0.607	-0.343167	-0.0972257
0.608	-0.340622	-0.0463181
0.609	-0.33044	-0.0463181
0.61	-0.341895	-0.0844988
0.611	-0.334258	-0.0844988
0.612	-0.34444	-0.0844988
0.613	-0.327895	-0.109953
0.614	-0.336804	-0.0463181
0.615	-0.327895	-0.0844988
0.616	-0.321532	-0.109953
0.617	-0.33044	-0.0717719
0.618	-0.322804	-0.0717719
0.619	-0.310077	-0.0844988
0.62	-0.304987	-0.059045
0.621	-0.299896	-0.0717719
0.622	-0.293532	-0.0717719
0.623	-0.302441	-0.0463181
0.624	-0.29226	-0.0844988
0.625	-0.283351	-0.0717719
0.626	-0.283351	-0.0463181
0.627	-0.261715	-0.0717719
0.628	-0.260442	-0.0717719
0.629	-0.262988	-0.059045
0.63	-0.268079	-0.0844988
0.631	-0.254079	-0.0717719
0.632	-0.251534	-0.0463181
0.633	-0.251534	-0.109953
0.634	-0.246443	-0.0463181
0.635	-0.24517	-0.0335912
0.636	-0.238807	-0.0717719
0.637	-0.234989	-0.059045
0.638	-0.234989	-0.0208643
0.639	-0.220989	-0.0717719
0.64	-0.24517	-0.0844988
0.641	-0.237534	-0.0335912
0.642	-0.220989	-0.0717719
0.643	-0.233716	-0.0972257
0.644	-0.219716	-0.0335912
0.645	-0.231171	-0.059045
0.646	-0.218444	-0.0844988
0.647	-0.213353	-0.0463181
0.648	-0.237534	-0.0717719
0.649	-0.233716	-0.0844988
0.65	-0.213353	-0.0335912
0.651	-0.223534	-0.0717719
0.652	-0.222262	-0.059045
0.653	-0.227353	-0.0335912
0.654	-0.223534	-0.0717719
0.655	-0.232443	-0.059045
0.656	-0.22608	-0.0208643
0.657	-0.234989	-0.109953
0.658	-0.218444	-0.0335912
0.659	-0.217171	-0.059045
0.66	-0.232443	-0.0844988
0.661	-0.240079	-0.0335912
0.662	-0.228625	-0.0844988
0.663	-0.213353	-0.059045
0.664	-0.22608	-0.0208643
0.665	-0.218444	-0.059045
0.666	-0.214626	-0.059045
0.667	-0.217171	-0.0208643
0.668	-0.228625	-0.0844988
0.669	-0.223534	-0.0717719
0.67	-0.220989	-0.0335912
0.671	-0.218444	-0.0844988
0.672	-0.214626	-0.0717719
0.673	-0.220989	-0.0463181
0.674	-0.206989	-0.0844988
0.675	-0.194263	-0.0717719
0.676	-0.213353	-0.059045
0.677	-0.198081	-0.0972257
0.678	-0.180263	-0.0208643
0.679	-0.177718	-0.059045
0.68	-0.200626	-0.059045
0.681	-0.196808	-0.0208643
0.682	-0.176445	-0.059045
0.683	-0.171354	-0.059045
0.684	-0.176445	-0.0208643
0.685	-0.182808	-0.0844988
0.686	-0.171354	-0.0463181
0.687	-0.177718	-0.0335912
0.688	-0.189172	-0.0844988
0.689	-0.180263	-0.0208643
0.69	-0.154809	-0.0463181
0.691	-0.163718	-0.0717719
0.692	-0.167536	-0.059045
0.693	-0.1599	-0.0335912
0.694	-0.162445	-0.0463181
0.695	-0.150991	-0.0335912
0.696	-0.172627	-0.0463181
0.697	-0.171354	-0.059045
0.698	-0.1459	-0.0717719
0.699	-0.162445	-0.0463181
0.7	-0.153536	-0.0463181
0.701	-0.147173	-0.0208643
0.702	-0.1459	-0.0463181
0.703	-0.152264	-0.0844988
0.704	-0.134446	-0.0208643
0.705	-0.150991	-0.0335912
0.706	-0.144628	-0.0717719
0.707	-0.152264	-0.0208643
0.708	-0.139537	-0.0463181
0.709	-0.134446	-0.0844988
0.71	-0.152264	-0.0208643
0.711	-0.1459	-0.0463181
0.712	-0.1459	-0.0463181
0.713	-0.142082	-0.0208643
0.714	-0.143355	-0.0335912
0.715	-0.134446	-0.0844988
0.716	-0.1459	-0.00813741
0.717	-0.129355	-0.0335912
0.718	-0.138264	-0.0717719
0.719	-0.142082	-0.0208643
0.72	-0.116628	-0.0463181
0.721	-0.129355	-0.0463181
0.722	-0.139537	-0.0208643
0.723	-0.12681	-0.0717719
0.724	-0.12681	-0.0463181
0.725	-0.114083	-0.00813741
0.726	-0.0988109	-0.0717719
0.727	-0.0988109	-0.0335912
0.728	-0.106447	-0.0208643
0.729	-0.106447	-0.0208643
0.73	-0.102629	-0.059045
0.731	-0.0848113	-0.00813741
0.732	-0.0988109	-0.0717719
0.733	-0.086084	-0.0208643
0.734	-0.0886293	-0.00813741
0.735	-0.086084	-0.0463181
0.736	-0.0937201	-0.0208643
0.737	-0.0822659	-0.00813741
0.738	-0.0720844	-0.0335912
0.739	-0.0797205	-0.0463181
0.74	-0.0669936	-0.00813741
0.741	-0.0809932	-0.0208643
0.742	-0.0644482	-0.0717719
0.743	-0.073357	-0.00813741
0.744	-0.0784478	-0.0335912
0.745	-0.073357	-0.0717719
0.746	-0.052994	-0.0208643
0.747	-0.0580848	-0.0208643
0.748	-0.0568121	-0.059045
0.749	-0.069539	-0.0208643
0.75	-0.0657209	-0.00813741
0.751	-0.0682663	-0.0208643
0.752	-0.0568121	-0.0208643
0.753	-0.0682663	-0.0208643
0.754	-0.0606302	-0.00813741
0.755	-0.0644482	-0.059045
0.756	-0.0682663	-0.00813741
0.757	-0.0619029	-0.0335912
0.758	-0.0797205	-0.0844988
0.759	-0.0644482	0.00458949
0.76	-0.0580848	-0.0208643
0.761	-0.0720844	-0.0463181
0.762	-0.0720844	0.00458949
0.763	-0.0746297	-0.0208643
0.764	-0.0720844	-0.0463181
0.765	-0.0708117	-0.00813741
0.766	-0.0784478	-0.0208643
0.767	-0.0631755	-0.059045
0.768	-0.0708117	0.00458949
0.769	-0.0759024	-0.0208643
0.77	-0.0555394	-0.0335912
0.771	-0.0784478	-0.00813741
0.772	-0.0682663	-0.0335912
0.773	-0.069539	-0.0335912
0.774	-0.0682663	-0.00813741
0.775	-0.0771751	-0.0208643
0.776	-0.069539	-0.0335912
0.777	-0.052994	0.00458949
0.778	-0.0440852	-0.0717719
0.779	-0.0682663	-0.0208643
0.78	-0.052994	-0.0335912
0.781	-0.0708117	-0.059045
0.782	-0.0580848	0.0173164
0.783	-0.0555394	-0.0335912
0.784	-0.0619029	0.00458949
0.785	-0.0580848	0.00458949
0.786	-0.0428125	-0.0208643
0.787	-0.0619029	-0.0463181
0.788	-0.0619029	0.00458949
0.789	-0.0428125	-0.00813741
0.79	-0.052994	-0.0208643
0.791	-0.0568121	-0.00813741
0.792	-0.0479033	-0.0335912
0.793	-0.052994	-0.0335912
0.794	-0.0415398	0.00458949
0.795	-0.0542667	-0.0463181
0.796	-0.0479033	-0.0208643
0.797	-0.0440852	0.0300433
0.798	-0.0351764	-0.0463181
0.799	-0.0593575	-0.0208643
0.8	-0.0440852	-0.00813741
0.801	-0.0389944	-0.0463181
0.802	-0.0402671	-0.0208643
0.803	-0.0377217	-0.00813741
0.804	-0.0440852	-0.059045
0.805	-0.0479033	0.00458949
0.806	-0.0339037	-0.00813741
0.807	-0.0453579	-0.0463181
0.808	-0.0402671	-0.00813741
0.809	-0.0466306	-0.00813741
0.81	-0.0428125	-0.0208643
0.811	-0.0377217	0.0300433
0.812	-0.0440852	-0.0335912
0.813	-0.0351764	-0.0208643
0.814	-0.0313583	0.0173164
0.815	-0.0428125	-0.0208643
0.816	-0.0428125	-0.0208643
0.817	-0.0428125	-0.00813741
0.818	-0.0453579	-0.0463181
0.819	-0.0377217	-0.0208643
0.82	-0.0428125	-0.0208643
0.821	-0.0351764	-0.0335912
0.822	-0.0351764	-0.0335912
0.823	-0.0313583	-0.0335912
0.824	-0.0262675	-0.059045
0.825	-0.0288129	-0.0335912
0.826	-0.0173587	-0.0208643
0.827	-0.032631	-0.0335912
0.828	-0.0313583	-0.0208643
0.829	-0.0135406	-0.0335912
0.83	-0.0275402	-0.0463181
0.831	-0.0300856	0.00458949
0.832	-0.0148133	-0.0335912
0.833	-0.0148133	-0.0335912
0.834	-0.016086	0.0173164
0.835	-0.0224495	-0.0208643
0.836	-0.0148133	-0.00813741
0.837	-0.0135406	0.0173164
0.838	0.00809509	-0.0208643
0.839	-0.0211768	-0.00813741
0.84	-0.0148133	-0.0208643
0.841	-0.016086	-0.0335912
0.842	0.00173164	-0.0208643
0.843	-0.0109953	0.0173164
0.844	-0.0173587	-0.059045
0.845	-0.0249948	-0.0208643
0.846	-0.0109953	-0.0208643
0.847	-0.0135406	-0.059045
0.848	-0.0249948	-0.0208643
0.849	-0.0173587	-0.00813741
0.85	-0.0173587	-0.0208643
0.851	-0.0173587	0.0300433
0.852	-0.0109953	-0.0208643
0.853	-0.00844988	-0.00813741
0.854	-0.0148133	0.0300433
0.855	-0.0148133	-0.0208643
0.856	-0.0249948	-0.0208643
0.857	-0.0275402	0.0173164
0.858	-0.0109953	-0.0335912
0.859	-0.0122679	-0.0208643
0.86	-0.0313583	0.00458949
0.861	-0.0224495	-0.0335912
0.862	-0.0173587	-0.0208643
0.863	-0.0237222	-0.00813741
0.864	-0.0415398	-0.0463181
0.865	-0.0173587	-0.0208643
0.866	-0.0288129	-0.00813741
0.867	-0.0249948	-0.0463181
0.868	-0.0351764	0.0173164
0.869	-0.0288129	-0.00813741
0.87	-0.0224495	-0.0208643
0.871	-0.016086	0.00458949
0.872	-0.0249948	-0.00813741
0.873	-0.0249948	-0.00813741
0.874	-0.032631	0.00458949
0.875	-0.0237222	-0.0208643
0.876	-0.0224495	-0.0208643
0.877	-0.00844988	0.0173164
0.878	-0.0109953	-0.0463181
0.879	-0.0199041	0.00458949
0.88	-0.0122679	-0.0208643
0.881	-0.0249948	-0.00813741
0.882	-0.0109953	0.0300433
0.883	-0.0249948	-0.0463181
0.884	-0.0237222	0.0173164
0.885	-0.0173587	-0.0208643
0.886	-0.0211768	-0.0335912
0.887	-0.0211768	0.00458949
0.888	-0.016086	-0.0208643
0.889	-0.0351764	-0.0463181
0.89	-0.0148133	0.0173164
0.891	-0.0199041	-0.0208643
0.892	-0.0288129	-0.0463181
0.893	-0.0211768	-0.00813741
0.894	-0.0237222	-0.00813741
0.895	-0.0249948	-0.0208643
0.896	-0.0262675	0.0300433
0.897	-0.0339037	-0.0335912
0.898	-0.0237222	-0.00813741
0.899	-0.0224495	0.0173164
0.9	-0.0186314	-0.0335912
0.901	-0.0377217	-0.00813741
0.902	-0.0148133	-0.0208643
0.903	-0.0275402	-0.0335912
0.904	-0.0186314	0.00458949
0.905	-0.0262675	-0.00813741
0.906	-0.0288129	-0.0463181
0.907	-0.0186314	-0.0208643
0.908	-0.0288129	0.00458949
0.909	-0.0224495	-0.0208643
0.91	-0.0199041	-0.00813741
0.911	-0.00972257	-0.0208643
0.912	-0.0389944	-0.0463181
0.913	-0.0351764	-0.0208643
0.914	-0.00844988	-0.0208643
0.915	-0.0148133	-0.0335912
0.916	-0.0211768	-0.0208643
0.917	-0.0249948	0.0300433
0.918	-0.0199041	-0.0463181
0.919	-0.0148133	-0.0208643
0.92	-0.0262675	-0.0208643
0.921	-0.00844988	-0.0463181
0.922	-0.016086	-0.0208643
0.923	-0.0122679	-0.0208643
0.924	-0.0237222	-0.0463181
0.925	-0.0300856	-0.0208643
0.926	-0.00717719	-0.00813741
0.927	-0.0109953	-0.0208643
0.928	-0.00844988	0.00458949
0.929	-0.00844988	-0.0208643
0.93	-0.0122679	-0.00813741
0.931	-0.0148133	-0.0208643
0.932	-0.00208643	-0.0335912
0.933	-0.0122679	-0.00813741
0.934	-0.00335912	-0.00813741
0.935	-0.0122679	-0.0463181
0.936	-0.0148133	0.0300433
0.937	-0.00208643	-0.00813741
0.938	-0.0122679	0.0173164
0.939	-0.00208643	0.0173164
0.94	-0.0199041	-0.0463181
0.941	-0.00208643	0.00458949
0.942	-0.00463181	-0.00813741
0.943	-0.0237222	-0.0463181
0.944	-0.0109953	0.00458949
0.945	-0.0275402	-0.0208643
0.946	-0.0059045	-0.0335912
0.947	-0.0059045	0.0300433
0.948	-0.0237222	0.00458949
0.949	-0.0224495	-0.0208643
0.95	-0.00844988	0.0300433
0.951	-0.00208643	-0.0335912
0.952	-0.032631	-0.0208643
0.953	-0.0173587	0.00458949
0.954	-0.0224495	-0.0335912
0.955	-0.0186314	0.0300433
0.956	-0.00717719	-0.00813741
0.957	-0.036449	-0.0463181
0.958	-0.0237222	0.00458949
0.959	-0.0224495	0.00458949
0.96	-0.0186314	-0.0208643
0.961	-0.0224495	0.0300433
0.962	-0.0224495	-0.0463181
0.963	-0.0249948	0.0173164
0.964	-0.0122679	-0.0208643
0.965	-0.0249948	0.00458949
0.966	-0.0313583	0.00458949
0.967	-0.0186314	-0.0335912
0.968	-0.0148133	-0.0208643
0.969	-0.0313583	0.0173164
0.97	-0.0300856	-0.0335912
0.971	-0.016086	0.0300433
0.972	-0.0262675	0.00458949
0.973	-0.0428125	-0.00813741
0.974	-0.0186314	-0.0208643
0.975	-0.0275402	-0.059045
0.976	-0.0224495	0.00458949
0.977	-0.0199041	-0.0208643
0.978	-0.032631	-0.0335912
0.979	-0.0351764	0.0173164
0.98	-0.00844988	-0.00813741
0.981	-0.0224495	-0.0208643
0.982	-0.0428125	0.0300433
0.983	-0.0339037	-0.0463181
0.984	-0.016086	-0.00813741
0.985	-0.0148133	-0.00813741
0.986	-0.0237222	-0.0463181
0.987	-0.0351764	-0.0208643
0.988	-0.0288129	-0.0208643
0.989	-0.0300856	-0.0463181
0.99	-0.0377217	0.00458949
0.991	-0.0173587	-0.0208643
0.992	-0.0300856	-0.0335912
0.993	-0.016086	0.0173164
0.994	-0.032631	-0.0208643
0.995	-0.0339037	-0.0208643
0.996	-0.0237222	0.0300433
0.997	-0.0402671	-0.0208643
0.998	-0.0237222	-0.0208643
0.999	-0.0389944	0.0300433
1	-0.0237222	-0.0335912
1.001	-0.0237222	0.0173164
1.002	-0.0453579	-0.0208643
1.003	-0.0402671	-0.0463181
1.004	-0.0135406	0.0300433
1.005	-0.0262675	-0.0208643
1.006	-0.032631	-0.00813741
1.007	-0.0275402	0.00458949
1.008	-0.0199041	-0.0208643
1.009	-0.032631	-0.00813741
1.01	-0.032631	0.0300433
1.011	-0.0173587	-0.0335912
1.012	-0.0237222	-0.00813741
1.013	-0.0275402	-0.00813741
1.014	-0.0211768	-0.0463181
1.015	-0.0249948	-0.0208643
1.016	-0.0237222	-0.0208643
1.017	-0.0224495	-0.0335912
1.018	-0.0173587	0.00458949
1.019	-0.0173587	0.00458949
1.02	-0.0211768	-0.00813741
1.021	-0.0237222	-0.0208643
1.022	-0.032631	-0.00813741
1.023	-0.00717719	-0.0463181
1.024	-0.0173587	-0.0208643
1.025	-0.0237222	-0.00813741
1.026	-0.0148133	-0.0335912
1.027	-0.0186314	0.0300433
1.028	-0.0173587	-0.00813741
1.029	-0.00972257	-0.00813741
1.03	-0.0249948	0.0173164
1.031	-0.00463181	-0.0208643
1.032	-0.0122679	-0.0208643
1.033	-0.0135406	0.00458949
1.034	0.00300433	-0.00813741
1.035	-0.00972257	-0.00813741
1.036	-0.0275402	0.0300433
1.037	-0.000813741	-0.00813741
1.038	-0.00972257	-0.00813741
1.039	-0.0135406	0.0300433
1.04	-0.0148133	-0.0208643
1.041	-0.00208643	-0.00813741
1.042	0.00300433	0.0300433
1.043	0.00809509	-0.00813741
1.044	0.00809509	-0.00813741
1.045	-0.0135406	0.0300433
1.046	-0.0173587	-0.00813741
1.047	-0.00717719	-0.00813741
1.048	-0.00335912	-0.00813741
1.049	-0.00717719	-0.0335912
1.05	0.000458949	-0.0208643
1.051	0.00173164	0.0173164
1.052	-0.0059045	-0.0208643
1.053	-0.0186314	0.00458949
1.054	-0.0135406	0.0173164
1.055	0.0131859	-0.0208643
1.056	-0.0211768	0.00458949
1.057	-0.00972257	0.0300433
1.058	-0.00717719	-0.0335912
1.059	-0.00844988	-0.00813741
1.06	0.00173164	-0.00813741
1.061	-0.0199041	-0.0208643
1.062	-0.0059045	-0.0208643
1.063	-0.00717719	0.00458949
1.064	-0.0135406	-0.0208643
1.065	-0.0148133	-0.00813741
1.066	-0.0109953	-0.00813741
1.067	0.00173164	-0.0335912
1.068	-0.00844988	-0.00813741
1.069	-0.00844988	-0.00813741
1.07	-0.016086	-0.0463181
1.071	-0.0109953	0.0173164
1.072	-0.0173587	-0.00813741
1.073	-0.00972257	-0.0463181
1.074	-0.0211768	-0.0208643
1.075	-0.00335912	0.0173164
1.076	-0.00463181	-0.0335912
1.077	-0.00844988	0.0173164
1.078	-0.00972257	0.0173164
1.079	-0.00717719	-0.0208643
1.08	-0.00335912	-0.0463181
1.081	-0.00335912	0.0173164
1.082	-0.032631	-0.00813741
1.083	-0.00717719	-0.0208643
1.084	-0.0199041	0.00458949
1.085	0.0068224	-0.0208643
1.086	-0.0135406	-0.0335912
1.087	-0.0249948	-0.00813741
1.088	-0.0109953	0.00458949
1.089	-0.00844988	-0.00813741
1.09	-0.0059045	0.00458949
1.091	0.00173164	0.0173164
1.092	-0.0059045	0.0173164
1.093	-0.0262675	-0.00813741
1.094	-0.0186314	0.0300433
1.095	-0.0173587	-0.0208643
1.096	-0.016086	-0.0463181
1.097	-0.0186314	0.0300433
1.098	-0.0135406	-0.00813741
1.099	-0.0211768	-0.0208643
1.1	-0.0135406	0.0300433
1.101	-0.0249948	-0.0208643
1.102	-0.0173587	-0.0335912
1.103	-0.0237222	0.0173164
1.104	-0.0237222	-0.00813741
1.105	-0.0224495	-0.0335912
1.106	-0.0135406	0.0173164
1.107	-0.0199041	-0.0208643
1.108	-0.00717719	-0.0335912
1.109	-0.0173587	0.0173164
1.11	-0.0288129	-0.0335912
1.111	-0.0135406	-0.0335912
1.112	-0.0109953	-0.00813741
1.113	-0.00463181	-0.00813741
1.114	-0.0237222	-0.00813741
1.115	-0.0275402	0.0173164
1.116	-0.0211768	-0.0208643
1.117	-0.00717719	-0.00813741
1.118	-0.00972257	0.0173164
1.119	-0.016086	-0.0208643
1.12	-0.0173587	0.00458949
1.121	-0.0211768	0.0300433
1.122	-0.0135406	-0.0463181
1.123	-0.0237222	-0.00813741
1.124	-0.000813741	0.0300433
1.125	-0.00972257	-0.0208643
1.126	-0.0237222	-0.00813741
1.127	-0.0173587	0.0300433
1.128	-0.00717719	-0.00813741
1.129	-0.00335912	-0.0463181
1.13	-0.0262675	0.0300433
1.131	-0.00208643	0.00458949
1.132	-0.00208643	-0.0463181
1.133	-0.00463181	0.0300433
1.134	-0.00717719	-0.00813741
1.135	-0.00463181	-0.0335912
1.136	-0.0122679	0.0300433
1.137	-0.00335912	-0.00813741
1.138	0.000458949	-0.0208643
1.139	0.00173164	0.0173164
1.14	0.0131859	-0.0208643
1.141	-0.00463181	-0.00813741
1.142	-0.00335912	0.0173164
1.143	0.00554971	0.00458949
1.144	-0.00208643	-0.0335912
1.145	-0.000813741	0.0300433
1.146	-0.00335912	-0.00813741
1.147	-0.0211768	-0.0463181
1.148	0.0106405	0.0427702
1.149	0.00809509	-0.0208643
1.15	-0.0059045	-0.0335912
1.151	-0.00335912	0.0173164
1.152	-0.00717719	-0.00813741
1.153	0.00554971	-0.0335912
1.154	0.00173164	0.0173164
1.155	-0.0122679	-0.00813741
1.156	-0.000813741	-0.00813741
1.157	-0.00463181	0.0300433
1.158	-0.000813741	0.00458949
1.159	-0.000813741	-0.00813741
1.16	-0.0109953	0.0173164
1.161	0.0119132	-0.0463181
1.162	-0.000813741	0.00458949
1.163	-0.000813741	-0.00813741
1.164	-0.00208643	-0.0335912
1.165	-0.00208643	-0.0208643
1.166	-0.00972257	0.0300433
1.167	0.0119132	-0.0335912
1.168	-0.0135406	0.0173164
1.169	-0.00208643	0.0300433
1.17	0.0068224	-0.0463181
1.171	0.0144585	-0.00813741
1.172	-0.0109953	-0.00813741
1.173	-0.00717719	-0.0335912
1.174	-0.00972257	-0.00813741
1.175	-0.00717719	-0.0208643
1.176	-0.00717719	-0.0335912
1.177	-0.0122679	0.00458949
1.178	-0.00463181	-0.0208643
1.179	0.000458949	-0.0335912
1.18	-0.0211768	-0.00813741
1.181	0.0157312	0.0300433
1.182	-0.0109953	-0.0335912
1.183	-0.00844988	0.00458949
1.184	-0.00208643	-0.0208643
1.185	-0.0173587	-0.0335912
1.186	-0.00844988	-0.00813741
1.187	-0.0135406	-0.0335912
1.188	-0.00463181	-0.0208643
1.189	-0.00335912	0.0173164
1.19	-0.00844988	-0.00813741
1.191	-0.00717719	-0.0463181
1.192	-0.00844988	-0.00813741
1.193	-0.000813741	-0.00813741
1.194	0.00300433	-0.0335912
1.195	-0.0135406	-0.00813741
1.196	-0.00972257	-0.00813741
1.197	-0.00717719	-0.0335912
1.198	-0.0148133	0.0173164
1.199	-0.00844988	-0.00813741
1.2	-0.00208643	-0.0463181
1.201	0.000458949	0.0300433
1.202	-0.0186314	-0.00813741
1.203	-0.0148133	-0.0463181
1.204	0.00300433	0.00458949
1.205	-0.00717719	0.00458949
1.206	-0.0135406	0.00458949
1.207	-0.0186314	0.0173164
1.208	-0.0211768	0.00458949
1.209	-0.0109953	-0.0335912
1.21	-0.0135406	-0.00813741
1.211	0.00809509	-0.0335912
1.212	0.00300433	-0.00813741
1.213	-0.0122679	0.00458949
1.214	0.0068224	-0.0208643
1.215	-0.00972257	0.00458949
1.216	-0.000813741	0.0173164
1.217	-0.00717719	-0.0335912
1.218	-0.0186314	-0.0208643
1.219	-0.00717719	0.0300433
1.22	0.00809509	-0.00813741
1.221	0.000458949	-0.00813741
1.222	0.0157312	0.0173164
1.223	-0.00208643	-0.00813741
1.224	0.00300433	-0.0208643
1.225	-0.000813741	0.00458949
1.226	0.0131859	-0.0335912
1.227	0.00936778	-0.0208643
1.228	-0.0148133	0.00458949
1.229	0.00554971	-0.00813741
1.23	0.00173164	-0.0335912
1.231	-0.00335912	0.00458949
1.232	0.0068224	-0.0208643
1.233	0.00427702	-0.0335912
1.234	-0.00844988	0.00458949
1.235	0.0119132	0.0300433
1.236	0.0144585	-0.0335912
1.237	0.0068224	0.0300433
1.238	-0.00208643	0.00458949
1.239	0.0182766	-0.0463181
1.24	0.00300433	-0.0208643
1.241	0.00554971	0.0427702
1.242	-0.00717719	0.00458949
1.243	-0.000813741	0.00458949
1.244	-0.00844988	0.0173164
1.245	0.0068224	-0.00813741
1.246	0.0106405	0.00458949
1.247	0.00300433	0.0173164
1.248	0.00936778	0.00458949
1.249	0.00173164	0.00458949
1.25	0.00427702	0.0173164
1.251	-0.00463181	-0.00813741
1.252	-0.00463181	-0.0208643
1.253	-0.000813741	0.0173164
1.254	-0.00717719	0.00458949
1.255	-0.00844988	0.00458949
1.256	-0.00844988	0.0300433
1.257	-0.00335912	-0.059045
1.258	0.00300433	-0.00813741
1.259	-0.00208643	0.0173164
1.26	-0.0122679	-0.0208643
1.261	-0.0148133	-0.00813741
1.262	-0.0109953	-0.00813741
1.263	-0.0122679	-0.0335912
1.264	-0.0211768	-0.00813741
1.265	-0.0148133	0.0300433
1.266	0.00173164	-0.0463181
1.267	-0.0059045	0.00458949
1.268	-0.0135406	0.00458949
1.269	-0.016086	-0.0463181
1.27	-0.00844988	-0.00813741
1.271	-0.0224495	0.0173164
1.272	-0.0109953	-0.0208643
1.273	-0.0224495	-0.00813741
1.274	-0.00463181	0.0173164
1.275	-0.00844988	-0.00813741
1.276	-0.016086	-0.00813741
1.277	-0.0186314	0.0300433
1.278	-0.0199041	0.0173164
1.279	-0.0148133	-0.0208643
1.28	-0.00335912	0.00458949
1.281	-0.0237222	-0.0208643
1.282	-0.0148133	-0.0335912
1.283	-0.0122679	-0.00813741
1.284	-0.0135406	-0.0208643
1.285	-0.000813741	-0.0335912
1.286	-0.0148133	0.00458949
1.287	-0.0211768	0.00458949
1.288	-0.00208643	-0.0335912
1.289	-0.0173587	-0.00813741
1.29	-0.0249948	0.0300433
1.291	-0.00972257	-0.0208643
1.292	-0.0211768	-0.00813741
1.293	-0.0109953	0.0300433
1.294	-0.0173587	-0.00813741
1.295	-0.0377217	-0.0208643
1.296	-0.0237222	0.0173164
1.297	-0.0109953	0.00458949
1.298	-0.0109953	-0.0208643
1.299	-0.0199041	0.0427702
1.3	0.000458949	-0.00813741
1.301	-0.0199041	0.00458949
1.302	-0.0288129	0.0300433
1.303	-0.016086	-0.00813741
1.304	-0.016086	-0.0335912
1.305	-0.0122679	-0.00813741
1.306	-0.0224495	-0.0208643
1.307	-0.0275402	-0.0463181
1.308	-0.0211768	-0.00813741
1.309	-0.0109953	-0.00813741
1.31	-0.0109953	-0.00813741
1.311	-0.032631	-0.0208643
1.312	-0.0135406	0.00458949
1.313	-0.0237222	-0.0335912
1.314	-0.0122679	-0.00813741
1.315	-0.00717719	-0.00813741
1.316	-0.00844988	-0.0335912
1.317	-0.0249948	0.0300433
1.318	-0.0148133	-0.00813741
1.319	-0.0173587	0.00458949
1.32	-0.0199041	0.0173164
1.321	-0.00844988	-0.0335912
1.322	-0.0109953	-0.00813741
1.323	-0.00335912	-0.00813741
1.324	-0.0288129	-0.00813741
1.325	-0.0135406	-0.0208643
1.326	-0.00208643	0.0300433
1.327	-0.0122679	0.0300433
1.328	-0.0148133	-0.00813741
1.329	-0.0059045	0.0300433
1.33	0.00173164	-0.0335912
1.331	-0.0109953	0.0173164
1.332	-0.0148133	0.0173164
1.333	-0.0211768	-0.00813741
1.334	-0.00717719	-0.0335912
1.335	0.00300433	0.0173164
1.336	-0.00972257	-0.00813741
1.337	-0.0122679	-0.0208643
1.338	-0.0199041	0.0300433
1.339	-0.0122679	-0.0208643
1.34	-0.0059045	-0.00813741
1.341	-0.0135406	0.0173164
1.342	-0.0199041	-0.00813741
1.343	0.00554971	-0.00813741
1.344	-0.00208643	0.0300433
1.345	-0.0211768	0.00458949
1.346	-0.00335912	-0.0335912
1.347	-0.016086	0.0300433
1.348	0.00427702	0.00458949
1.349	-0.0224495	-0.00813741
1.35	-0.0109953	0.0173164
1.351	-0.00463181	-0.0208643
1.352	-0.0199041	-0.00813741
1.353	-0.0173587	0.0173164
1.354	-0.00844988	-0.0335912
1.355	-0.0186314	-0.00813741
1.356	-0.00335912	-0.00813741
1.357	-0.0173587	-0.0208643
1.358	-0.0122679	0.0173164
1.359	-0.0173587	0.00458949
1.36	-0.0237222	-0.0335912
1.361	-0.00335912	0.0300433
1.362	-0.0288129	-0.00813741
1.363	-0.0237222	-0.0335912
1.364	-0.0173587	0.0300433
1.365	0.000458949	0.0173164
1.366	-0.00208643	-0.0335912
1.367	-0.0249948	0.0173164
1.368	-0.0173587	-0.00813741
1.369	0.0144585	-0.0463181
1.37	-0.00463181	0.0300433
1.371	-0.0186314	-0.0208643
1.372	-0.0122679	-0.0208643
1.373	-0.00717719	-0.00813741
1.374	-0.0262675	-0.0335912
1.375	-0.0211768	-0.00813741
1.376	-0.0148133	-0.0208643
1.377	-0.016086	-0.0335912
1.378	-0.0122679	-0.00813741
1.379	-0.0199041	-0.00813741
1.38	-0.0059045	-0.0335912
1.381	-0.0211768	-0.0208643
1.382	0.00427702	-0.00813741
1.383	-0.0059045	-0.0208643
1.384	-0.0173587	0.0173164
1.385	-0.0237222	0.0300433
1.386	-0.0173587	-0.0335912
1.387	-0.0148133	0.00458949
1.388	-0.0186314	-0.00813741
1.389	-0.0135406	-0.0335912
1.39	-0.0148133	-0.0208643
1.391	-0.0237222	-0.0208643
1.392	-0.0224495	-0.0208643
1.393	-0.000813741	-0.00813741
1.394	-0.00335912	-0.0208643
1.395	-0.0262675	-0.0208643
1.396	-0.0249948	-0.0208643
1.397	-0.00844988	-0.00813741
1.398	-0.0135406	-0.0463181
1.399	-0.0377217	-0.0208643
1.4	-0.00717719	-0.00813741
1.401	-0.00335912	-0.0335912
1.402	-0.00844988	0.0300433
1.403	-0.0199041	-0.0208643
1.404	-0.0300856	-0.0335912
1.405	-0.00463181	-0.00813741
1.406	-0.0300856	-0.00813741
1.407	-0.0262675	-0.0463181
1.408	-0.0237222	-0.00813741
1.409	-0.0211768	-0.00813741
1.41	-0.0122679	-0.0335912
1.411	-0.00717719	-0.0208643
1.412	-0.0313583	-0.0208643
1.413	-0.0122679	-0.0335912
1.414	-0.0148133	0.0300433
1.415	-0.016086	-0.00813741
1.416	-0.0109953	-0.00813741
1.417	-0.0211768	0.0173164
1.418	-0.016086	-0.0335912
1.419	-0.0249948	-0.00813741
1.42	-0.0122679	0.00458949
1.421	-0.0211768	-0.0463181
1.422	-0.0122679	-0.00813741
1.423	-0.0186314	-0.00813741
1.424	-0.0059045	-0.0208643
1.425	-0.0122679	0.00458949
1.426	-0.0173587	-0.00813741
1.427	-0.0135406	-0.00813741
1.428	-0.0122679	0.00458949
1.429	-0.0135406	-0.0335912
1.43	-0.0122679	-0.00813741
1.431	-0.016086	0.0300433
1.432	-0.00335912	-0.00813741
1.433	-0.0122679	0.0173164
1.434	-0.00208643	0.0300433
1.435	-0.0122679	-0.0335912
1.436	-0.00844988	0.00458949
1.437	-0.0122679	0.0173164
1.438	-0.0186314	0.00458949
1.439	-0.0135406	-0.0208643
1.44	-0.00463181	0.0300433
1.441	0.00300433	-0.0208643
1.442	-0.00208643	0.00458949
1.443	-0.0199041	0.0173164
1.444	-0.016086	-0.00813741
1.445	-0.0135406	-0.0463181
1.446	-0.0109953	0.0173164
1.447	-0.0122679	0.0300433
1.448	0.0157312	-0.00813741
1.449	-0.0059045	0.0300433
1.45	-0.0186314	-0.0208643
1.451	-0.00208643	-0.0208643
1.452	-0.0186314	0.0173164
1.453	0.00427702	-0.0335912
1.454	-0.00335912	-0.00813741
1.455	-0.0059045	0.0300433
1.456	-0.00208643	-0.0463181
1.457	-0.0186314	-0.00813741
1.458	0.00300433	0.0300433
1.459	-0.00844988	0.0173164
1.46	-0.0211768	-0.0335912
1.461	-0.0173587	0.0300433
1.462	-0.00844988	0.00458949
1.463	-0.00463181	-0.0208643
1.464	-0.0173587	0.0300433
1.465	-0.00972257	-0.00813741
1.466	-0.0135406	-0.0208643
1.467	0.00936778	0.0173164
1.468	-0.0224495	-0.00813741
1.469	-0.0122679	-0.0208643
1.47	-0.0059045	0.0300433
1.471	-0.00844988	-0.00813741
1.472	-0.00463181	-0.00813741
1.473	-0.0173587	0.0173164
1.474	-0.00208643	-0.00813741
1.475	-0.00208643	-0.0335912
1.476	-0.000813741	0.0300433
1.477	-0.0275402	-0.0208643
1.478	-0.00844988	-0.0335912
1.479	0.000458949	0.0173164
1.48	-0.00844988	-0.00813741
1.481	-0.0249948	-0.0335912
1.482	-0.0109953	0.0300433
1.483	0.00300433	-0.00813741
1.484	-0.00717719	-0.0463181
1.485	-0.0211768	0.0300433
1.486	0.00173164	0.00458949
1.487	-0.0059045	-0.0463181
1.488	-0.0186314	0.00458949
1.489	-0.0148133	-0.00813741
1.49	-0.0148133	-0.0463181
1.491	-0.0122679	0.0173164
1.492	-0.0199041	-0.00813741
1.493	0.00809509	-0.00813741
1.494	-0.00717719	0.0300433
1.495	-0.0135406	-0.0208643
1.496	-0.0148133	-0.0463181
1.497	-0.0186314	0.0300433
1.498	-0.00972257	-0.00813741
1.499	-0.0135406	-0.0335912
1.5	-0.0211768	0.0300433
1.501	-0.00844988	-0.00813741
1.502	-0.00972257	-0.0335912
1.503	-0.0109953	-0.00813741
1.504	-0.0135406	-0.00813741
1.505	-0.0224495	-0.0463181
1.506	-0.032631	0.0173164
1.507	0.00554971	-0.00813741
1.508	-0.00463181	-0.0335912
1.509	-0.00463181	-0.00813741
1.51	-0.00335912	-0.00813741
1.511	-0.0173587	-0.0208643
1.512	-0.0237222	-0.0208643
1.513	0.000458949	0.0173164
1.514	-0.0122679	-0.00813741
1.515	0.000458949	-0.00813741
1.516	-0.0135406	0.0300433
1.517	-0.0148133	0.00458949
1.518	-0.0173587	-0.0463181
1.519	-0.00972257	0.0300433
1.52	-0.00972257	-0.00813741
1.521	-0.0275402	-0.0335912
1.522	-0.00844988	-0.00813741
1.523	-0.00208643	0.0300433
1.524	0.00427702	-0.0463181
1.525	-0.0059045	0.00458949
1.526	-0.0148133	0.0300433
1.527	-0.00972257	-0.0463181
1.528	-0.00717719	-0.0208643
1.529	0.00173164	0.0300433
1.53	-0.0122679	-0.0208643
1.531	0.0157312	-0.00813741
1.532	-0.00463181	0.0173164
1.533	0.00809509	0.00458949
1.534	-0.00335912	-0.0463181
1.535	-0.0211768	0.0173164
1.536	-0.0173587	0.00458949
1.537	0.00300433	-0.0463181
1.538	-0.00717719	-0.00813741
1.539	-0.00208643	-0.00813741
1.54	0.0119132	-0.0335912
1.541	-0.0122679	-0.0208643
1.542	-0.0059045	0.0300433
1.543	-0.00844988	-0.0335912
1.544	0.00427702	-0.0208643
1.545	-0.0135406	0.0300433
1.546	-0.00844988	0.0173164
1.547	-0.00717719	-0.059045
1.548	-0.0109953	0.00458949
1.549	0.00173164	-0.00813741
1.55	-0.0059045	-0.0335912
1.551	0.0068224	0.00458949
1.552	-0.00335912	-0.00813741
1.553	-0.00972257	-0.0335912
1.554	0.00554971	0.0173164
1.555	-0.0109953	-0.0335912
1.556	-0.00463181	-0.0208643
1.557	0.000458949	0.0300433
1.558	-0.016086	-0.00813741
1.559	0.00173164	-0.00813741
1.56	-0.00717719	0.00458949
1.561	-0.000813741	-0.0335912
1.562	-0.0059045	0.00458949
1.563	-0.0186314	0.0173164
1.564	-0.000813741	-0.00813741
1.565	-0.00335912	-0.0208643
1.566	-0.00208643	0.0173164
1.567	-0.00972257	-0.00813741
1.568	-0.00972257	-0.00813741
1.569	-0.00844988	0.0173164
1.57	-0.016086	-0.0335912
1.571	-0.0122679	-0.00813741
1.572	-0.0122679	0.00458949
1.573	-0.0059045	-0.0463181
1.574	-0.00844988	-0.0208643
1.575	-0.00335912	0.0300433
1.576	-0.00844988	-0.0335912
1.577	0.000458949	-0.0208643
1.578	-0.0199041	0.0173164
1.579	-0.00208643	-0.0335912
1.58	-0.00717719	-0.0208643
1.581	0.00427702	-0.00813741
1.582	-0.0288129	-0.0463181
1.583	-0.0173587	-0.0208643
1.584	0.000458949	0.0173164
1.585	0.00300433	-0.0335912
1.586	-0.00972257	0.00458949
1.587	-0.00717719	0.0300433
1.588	-0.00208643	0.00458949
1.589	-0.0186314	-0.00813741
1.59	-0.00717719	0.0300433
1.591	-0.00717719	-0.00813741
1.592	-0.0109953	-0.0208643
1.593	-0.000813741	0.0173164
1.594	-0.00972257	-0.0208643
1.595	-0.0173587	-0.0208643
1.596	-0.00463181	0.0173164
1.597	-0.0148133	-0.0208643
1.598	-0.00208643	-0.00813741
1.599	-0.00717719	0.00458949
1.6	-0.0199041	0.00458949
1.601	-0.00844988	-0.00813741
1.602	-0.00972257	0.0173164
1.603	-0.0122679	-0.0463181
1.604	-0.00972257	-0.0463181
1.605	-0.00972257	0.0300433
1.606	-0.0122679	0.00458949
1.607	-0.0109953	-0.00813741
1.608	-0.00844988	0.00458949
1.609	0.00936778	-0.00813741
1.61	-0.0237222	-0.00813741
1.611	-0.00717719	0.0173164
1.612	-0.016086	-0.00813741
1.613	-0.00717719	-0.0335912
1.614	-0.000813741	0.0173164
1.615	-0.00717719	-0.0208643
1.616	-0.0122679	-0.0463181
1.617	0.00427702	0.0300433
1.618	-0.00844988	-0.00813741
1.619	-0.0275402	-0.00813741
1.62	0.00300433	0.0300433
1.621	-0.00717719	-0.00813741
1.622	0.00300433	-0.00813741
1.623	-0.00335912	-0.00813741
1.624	-0.0122679	-0.0208643
1.625	0.00173164	-0.0463181
1.626	0.0068224	0.0173164
1.627	-0.00717719	0.00458949
1.628	-0.0186314	0.00458949
1.629	-0.00717719	0.0173164
1.63	-0.00844988	-0.0208643
1.631	-0.000813741	-0.00813741
1.632	-0.00972257	0.0300433
1.633	-0.0059045	-0.0335912
1.634	-0.000813741	-0.00813741
1.635	0.0170039	0.00458949
1.636	-0.00208643	-0.0208643
1.637	-0.00844988	-0.0208643
1.638	0.000458949	0.00458949
1.639	0.00427702	-0.0335912
1.64	0.00427702	-0.00813741
1.641	-0.00717719	0.00458949
1.642	0.00173164	-0.0335912
1.643	0.000458949	0.0300433
1.644	0.0106405	0.00458949
1.645	-0.0059045	-0.0335912
1.646	-0.00463181	0.0300433
1.647	0.00427702	0.00458949
1.648	0.0106405	-0.0208643
1.649	0.00300433	0.0427702
1.65	-0.0122679	-0.00813741
1.651	0.000458949	-0.0335912
1.652	0.000458949	0.0300433
1.653	0.00173164	0.00458949
1.654	0.0068224	-0.0335912
1.655	-0.00463181	0.0173164
1.656	0.00554971	-0.00813741
1.657	0.0068224	-0.0208643
1.658	-0.0122679	0.0300433
1.659	-0.0135406	-0.0208643
1.66	0.00936778	-0.0208643
1.661	0.00300433	0.0173164
1.662	-0.0135406	0.00458949
1.663	-0.00335912	-0.0335912
1.664	0.0220947	0.0300433
1.665	-0.000813741	-0.0208643
1.666	-0.0122679	-0.0335912
1.667	-0.0122679	0.0300433
1.668	0.0144585	-0.00813741
1.669	-0.0135406	-0.0208643
1.67	-0.0122679	0.0173164
1.671	-0.0059045	-0.00813741
1.672	0.00300433	0.00458949
1.673	-0.00717719	0.0300433
1.674	0.00554971	-0.0335912
1.675	-0.0122679	-0.00813741
1.676	-0.0135406	0.0300433
1.677	-0.00717719	-0.0335912
1.678	-0.000813741	-0.0208643
1.679	0.000458949	0.0300433
1.68	-0.00208643	-0.0335912
1.681	-0.00844988	0.00458949
1.682	-0.00717719	-0.0208643
1.683	-0.00463181	-0.059045
1.684	-0.00208643	0.0300433
1.685	-0.00844988	-0.00813741
1.686	0.00809509	-0.0463181
1.687	-0.00335912	0.0300433
1.688	-0.016086	-0.00813741
1.689	-0.0135406	-0.0335912
1.69	-0.0211768	0.0300433
1.691	0.00554971	-0.0208643
1.692	-0.0148133	-0.0463181
1.693	-0.0135406	0.0173164
1.694	-0.0122679	0.00458949
1.695	-0.0135406	-0.0463181
1.696	-0.00972257	0.0173164
1.697	-0.0122679	0.00458949
1.698	-0.0224495	-0.0335912
1.699	0.000458949	0.0173164
1.7	-0.0173587	-0.0335912
1.701	0.0068224	-0.0208643
1.702	-0.00844988	0.0173164
1.703	-0.0224495	-0.0208643
1.704	0.00173164	-0.00813741
1.705	-0.00463181	0.00458949
1.706	-0.00844988	-0.0463181
1.707	-0.0148133	-0.0208643
1.708	-0.0148133	-0.00813741
1.709	-0.00844988	-0.0208643
1.71	-0.00335912	-0.00813741
1.711	0.00427702	0.0173164
1.712	-0.00463181	-0.0335912
1.713	-0.0109953	-0.00813741
1.714	-0.00717719	-0.00813741
1.715	0.00554971	-0.0335912
1.716	-0.00208643	0.0300433
1.717	-0.0211768	-0.00813741
1.718	-0.00844988	-0.0463181
1.719	-0.0186314	-0.00813741
1.72	0.00173164	0.00458949
1.721	-0.00208643	-0.0335912
1.722	-0.00208643	-0.0208643
1.723	0.00809509	-0.00813741
1.724	0.0131859	-0.0463181
1.725	0.00300433	-0.00813741
1.726	-0.00972257	-0.00813741
1.727	-0.00208643	-0.0335912
1.728	0.00300433	0.0300433
1.729	-0.00844988	0.00458949
1.73	-0.00208643	-0.0208643
1.731	-0.0109953	0.0173164
1.732	-0.00208643	-0.00813741
1.733	0.00300433	-0.0208643
1.734	0.00300433	0.00458949
1.735	0.000458949	-0.0335912
1.736	0.0119132	0.00458949
1.737	-0.000813741	0.0300433
1.738	0.00554971	-0.0208643
1.739	0.0131859	-0.00813741
1.74	-0.00844988	0.0300433
1.741	0.00173164	-0.0208643
1.742	0.00173164	-0.00813741
1.743	-0.00208643	0.00458949
1.744	-0.00844988	-0.0335912
1.745	0.0068224	-0.00813741
1.746	0.00300433	-0.00813741
1.747	-0.00463181	-0.0335912
1.748	-0.00844988	0.00458949
1.749	0.00300433	0.00458949
1.75	-0.0059045	-0.0463181
1.751	0.00427702	0.0300433
1.752	0.00809509	-0.0208643
1.753	-0.0135406	-0.00813741
1.754	-0.00844988	0.00458949
1.755	-0.00208643	-0.0335912
1.756	-0.0059045	0.00458949
1.757	0.00427702	-0.0335912
1.758	-0.000813741	0.00458949
1.759	0.00300433	0.0300433
1.76	-0.000813741	-0.0463181
1.761	0.00427702	-0.0208643
1.762	-0.0135406	-0.0208643
1.763	0.00173164	-0.0208643
1.764	-0.0224495	0.0300433
1.765	-0.00335912	-0.00813741
1.766	-0.00717719	-0.00813741
1.767	-0.00335912	0.0173164
1.768	0.00554971	-0.0335912
1.769	-0.0148133	-0.0208643
1.77	-0.000813741	0.0173164
1.771	0.00936778	-0.0335912
1.772	-0.0224495	-0.0208643
1.773	-0.0173587	-0.00813741
1.774	-0.000813741	-0.0463181
1.775	-0.00463181	-0.0208643
1.776	-0.0224495	-0.00813741
1.777	-0.0122679	-0.0335912
1.778	-0.00208643	0.00458949
1.779	0.00173164	-0.00813741
1.78	-0.00208643	-0.0208643
1.781	-0.00335912	0.0173164
1.782	-0.0148133	-0.00813741
1.783	-0.0224495	-0.00813741
1.784	-0.00972257	0.0173164
1.785	-0.00972257	-0.0335912
1.786	-0.0122679	0.00458949
1.787	-0.0109953	-0.00813741
1.788	-0.0186314	-0.00813741
1.789	0.0131859	-0.00813741
1.79	-0.016086	0.0173164
1.791	-0.00972257	-0.0463181
1.792	-0.0135406	-0.00813741
1.793	-0.00717719	-0.00813741
1.794	-0.00335912	-0.0463181
1.795	0.00173164	0.0300433
1.796	-0.0122679	-0.0208643
1.797	-0.0262675	-0.00813741
1.798	-0.0173587	0.0173164
1.799	-0.0135406	-0.0335912
1.8	-0.00335912	-0.00813741
1.801	0.000458949	-0.0208643
1.802	-0.00463181	-0.0335912
1.803	-0.0186314	-0.00813741
1.804	0.00173164	-0.00813741
1.805	0.00300433	-0.0335912
1.806	-0.00463181	0.0300433
1.807	-0.00208643	-0.0208643
1.808	-0.00463181	-0.0208643
1.809	-0.00972257	-0.0208643
1.81	-0.00463181	-0.0335912
1.811	-0.00463181	0.0300433
1.812	-0.0059045	-0.0208643
1.813	0.000458949	-0.00813741
1.814	-0.00208643	0.00458949
1.815	-0.00208643	-0.0335912
1.816	-0.00463181	-0.00813741
1.817	-0.000813741	-0.0208643
1.818	-0.00208643	-0.0335912
1.819	0.00809509	0.0173164
1.82	-0.00208643	-0.00813741
1.821	0.00427702	-0.00813741
1.822	-0.000813741	0.0300433
1.823	0.00300433	-0.0463181
1.824	-0.00972257	-0.0208643
1.825	-0.0122679	-0.0208643
1.826	0.0195493	-0.0208643
1.827	-0.00335912	0.0300433
1.828	0.00300433	-0.00813741
1.829	0.00173164	-0.0208643
1.83	0.00300433	0.00458949
1.831	0.0195493	-0.0335912
1.832	0.00300433	0.0173164
1.833	0.00554971	-0.0463181
1.834	0.000458949	0.00458949
1.835	0.0131859	-0.00813741
1.836	0.00173164	-0.0208643
1.837	0.00173164	-0.00813741
1.838	0.0144585	0.0300433
1.839	0.00300433	-0.0208643
1.84	-0.0059045	0.0300433
1.841	0.00936778	-0.0208643
1.842	0.000458949	0.00458949
1.843	-0.000813741	-0.0208643
1.844	0.00809509	-0.0335912
1.845	0.00173164	-0.00813741
1.846	0.0233674	0.0173164
1.847	0.000458949	-0.0335912
1.848	0.0068224	0.0300433
1.849	-0.000813741	-0.00813741
1.85	-0.0109953	-0.00813741
1.851	0.00427702	0.0300433
1.852	0.00936778	0.0173164
1.853	0.0119132	-0.0463181
1.854	-0.00463181	0.00458949
1.855	0.0106405	0.00458949
1.856	0.00554971	-0.059045
1.857	-0.0186314	0.0300433
1.858	0.00173164	-0.00813741
1.859	0.00173164	-0.0208643
1.86	-0.00208643	0.0300433
1.861	-0.0059045	-0.00813741
1.862	0.00936778	-0.00813741
1.863	-0.00463181	0.0173164
1.864	0.0119132	-0.0335912
1.865	-0.0122679	-0.0208643
1.866	-0.00335912	0.0300433
1.867	0.00173164	-0.0463181
1.868	-0.0122679	0.00458949
1.869	-0.0135406	-0.00813741
1.87	-0.0275402	0.00458949
1.871	-0.00844988	0.0173164
1.872	0.00554971	-0.0335912
1.873	-0.00208643	-0.00813741
1.874	-0.0211768	-0.00813741
1.875	0.00554971	-0.0208643
1.876	-0.0109953	0.0173164
1.877	0.00809509	-0.0463181
1.878	-0.0186314	-0.0208643
1.879	-0.0122679	-0.0208643
1.88	-0.0249948	0.00458949
1.881	-0.0249948	0.0173164
1.882	-0.0224495	-0.0208643
1.883	-0.032631	-0.00813741
1.884	-0.0300856	0.0300433
1.885	-0.0389944	-0.0208643
1.886	-0.0275402	0.00458949
1.887	-0.0415398	0.0173164
1.888	-0.0173587	-0.0208643
1.889	-0.0402671	0.0300433
1.89	-0.0288129	0.00458949
1.891	-0.0224495	-0.0208643
1.892	-0.0313583	0.0300433
1.893	-0.0224495	0.0173164
1.894	-0.0313583	-0.0208643
1.895	-0.0275402	-0.0208643
1.896	-0.0199041	-0.0335912
1.897	-0.0351764	0.0173164
1.898	-0.0237222	-0.0335912
1.899	-0.0288129	-0.00813741
1.9	-0.0135406	0.0173164
1.901	-0.00844988	-0.0208643
1.902	-0.0339037	-0.00813741
1.903	-0.036449	0.00458949
1.904	-0.0262675	-0.0335912
1.905	-0.032631	-0.0208643
1.906	-0.0148133	-0.00813741
1.907	-0.0237222	-0.0463181
1.908	-0.0224495	0.0173164
1.909	-0.0199041	0.00458949
1.91	-0.0262675	-0.00813741
1.911	-0.0199041	0.00458949
1.912	0.00427702	-0.0335912
1.913	-0.016086	-0.0208643
1.914	-0.0173587	-0.00813741
1.915	-0.0237222	-0.0463181
1.916	-0.00463181	0.0300433
1.917	-0.0122679	-0.0335912
1.918	-0.0173587	0.00458949
1.919	-0.0211768	0.0300433
1.92	-0.000813741	0.00458949
1.921	-0.0249948	-0.0335912
1.922	-0.0199041	0.0300433
1.923	-0.0224495	-0.00813741
1.924	-0.0135406	-0.0335912
1.925	-0.00972257	0.0173164
1.926	-0.00463181	-0.00813741
1.927	0.00300433	-0.0335912
1.928	-0.0300856	-0.00813741
1.929	0.00300433	0.00458949
1.93	-0.0122679	-0.0335912
1.931	-0.00844988	0.0300433
1.932	-0.00208643	0.0173164
1.933	-0.00972257	-0.0463181
1.934	-0.0262675	0.0173164
1.935	-0.000813741	0.00458949
1.936	0.00554971	0.00458949
1.937	-0.0249948	0.0300433
1.938	-0.00208643	0.00458949
1.939	-0.00463181	0.00458949
1.94	-0.00844988	0.0300433
1.941	-0.00335912	0.00458949
1.942	-0.00717719	0.00458949
1.943	-0.0275402	-0.00813741
1.944	-0.00208643	-0.0335912
1.945	-0.0122679	0.0173164
1.946	-0.00335912	-0.00813741
1.947	-0.0109953	-0.00813741
1.948	-0.000813741	0.0300433
1.949	0.0131859	-0.0208643
1.95	-0.0249948	0.0173164
1.951	-0.0148133	0.00458949
1.952	0.00554971	-0.0208643
1.953	-0.0059045	0.0173164
1.954	-0.0249948	-0.00813741
1.955	-0.0199041	-0.0208643
1.956	-0.00335912	-0.00813741
1.957	-0.00717719	0.00458949
1.958	-0.00717719	-0.0208643
1.959	-0.0173587	-0.0208643
1.96	-0.00844988	-0.0208643
1.961	-0.0224495	-0.0208643
1.962	-0.0109953	0.0173164
1.963	-0.0135406	-0.00813741
1.964	-0.0122679	-0.0335912
1.965	0.0068224	0.0300433
1.966	-0.00463181	-0.0208643
1.967	-0.00208643	-0.0463181
1.968	0.0106405	0.0300433
1.969	-0.00717719	-0.00813741
1.97	-0.00972257	-0.0335912
1.971	-0.0135406	0.0300433
1.972	-0.0109953	-0.00813741
1.973	0.0157312	-0.0463181
1.974	-0.00335912	-0.0208643
1.975	-0.0122679	-0.00813741
1.976	0.000458949	-0.0335912
1.977	-0.0059045	-0.00813741
1.978	0.00936778	0.00458949
1.979	-0.00844988	-0.0208643
1.98	0.0119132	-0.00813741
1.981	0.0131859	0.00458949
1.982	-0.0109953	-0.0463181
1.983	-0.00208643	0.0173164
1.984	-0.00844988	-0.0208643
1.985	-0.0109953	-0.0335912
1.986	0.00554971	0.0173164
1.987	-0.00717719	-0.0208643
1.988	0.00173164	-0.00813741
1.989	-0.00717719	0.0173164
1.99	-0.00335912	-0.0335912
1.991	-0.00208643	-0.00813741
1.992	-0.0109953	0.0300433
1.993	-0.016086	-0.0335912
1.994	-0.00844988	-0.00813741
1.995	-0.0059045	-0.00813741
1.996	-0.0109953	-0.0463181
1.997	-0.0122679	0.0300433
1.998	-0.0059045	-0.0208643
[truncated: 4,001 more rows]

## Sheet: SI 5
		14C Gdm Stock (alone)	14C Gdm stock passed over column	Gdm A	Gdm B	Gdm C	Tetramethylammonium A	Tetramethylammonium B	Tetramethylammonium B	TetramethylGdm A	TetramethylGdm B	TetramethylGdm C
	1	95891	268	7297	7556	7781	303	425	464	323	454	473
			790	2164	1793	1919	555	480	480	513	416	483
	Total CPM	95891	1058	9461	9349	9700	858	905	944	836	870	956
	Fractional uptake	0.988967	0	0.0876307	0.0864628	0.0901232	-0.0020857	-0.00159556	-0.00118885	-0.00231513	-0.00196056	-0.00106371

## Sheet: SI 9b
	% Inhibition
	1 uM L10	3 uM L10	10 uM L10	30 uM L10
	0.306	0.457	0.347	0.491
	0.285	0.497	0.513	0.369
	0.293	0.257	0.471
			0.19
			0.209
			0.204
			0.354
	1 mM Gdm+	1 mM Gdm+, 1 uM L10			1 mM Gdm+	1 mM Gdm+ with 3 uM L10			1 mM Gdm+	1 mM Gdm+, 30 uM L10
	-4466.47	-3100.11			-9270.58	-5029.7			-3131.45	-1592.82
	-4409.55	-3153.25			-6783.38	-3414.98			-1807.99	-1140.26
	-4372.11	-3091.73			-4718.42	-3505.55			-2790.24	-512.899
	1 mM Gdm+	1 mM Gdm+, 1 uM L10			1 mM Gdm+	1 mM Gdm+ with 3 uM L10
	-4466.47	-3100.11			0.647	0.502
	-4409.55	-3153.25			0.512	0.353
	-4372.11	-3091.73			0.436	0.345
